# Supplementary material for: Kinetic Extraction of Fucoxanthin from Undaria pinnatifida Using Ethanol as a Solvent
Source: Mar Drugs. 2023 Jul 21;21(7):414. doi: 10.3390/md21070414 (PMC10381705; doi:10.3390/md21070414)
Supplement: Supplementary file 1 [file marinedrugs-21-00414-s001.zip]

Archive with 1 entries (1 files):
- marinedrugs-2478921-supplementary.pdf
